# Supplementary material for: Sarcoidosis and Cancer: The Role of the Granulomatous Reaction as a Double-Edged Sword
Source: J Clin Med. 2024 Sep 4;13(17):5232. doi: 10.3390/jcm13175232 (PMC11396756; doi:10.3390/jcm13175232)
Supplement: Supplementary file 1 [file jcm-13-05232-s001.zip]

Archive with 1 entries (1 files):
- jcm-3097699-supplementary.pdf
